# Supplementary material for: TASOR expression in naive embryonic stem cells safeguards their developmental potential
Source: Cell Rep. Author manuscript; Available in PMC 2024 Dec 16. (PMC11646706; doi:10.1016/j.celrep.2024.114887)
Supplement: Table S2 [file NIHMS2038163-supplement-Table_S2.xlsx]

## Sheet: sgRNAs & Primers
Species	Name	SEQUENCE	Product Size bp	Source
Mouse	TASOR sgRNA 1	TTTCTCTTGTGAATATGGCC		This Paper
Mouse	TASOR sgRNA 2	AGTTATTTCTCTTGTGAATA		This Paper
Mouse	TASOR genotyping FW	ACGCGAGCACGTTGGGTAGCCA	856	This Paper
Mouse	TASOR genotyping RV	GGGCACCGAGCACCATCTTTCCGCT	856	This Paper
Mouse	Mavs gRNA 1	GGTCACAACATCCCTGACCA		This Paper
Mouse	Mavs genotyping FW 1	GGAGACTAGATGCCCCAAGC	434	This Paper
Mouse	Mavs genotyping RV 1	TGCTAAGGGGTCCACAGGTA	434	This Paper
Mouse	Mavs gRNA 2	GGGAACCGGGACACACTCTG		This Paper
Mouse	Mavs genotyping FW 2	GCCTGCAAACCTTGATGTGG	441	This Paper
Mouse	Mavs genotyping RV 2	GCAATGGCCCAGGAAAAAGG	441	This Paper
Human	TASOR sgRNA 1	TTGCAGCCTTTATGAAGTTG		Tchasovnikarova, Iva A. et al.17
Human	TASOR sgRNA 2	GTTTCCTTATAAAACAGTGC		Tchasovnikarova, Iva A. et al.17
Human	TASOR genotyping FW	AGCTGCCCTGGAGGTTGAGGTGGGA	1138	Tchasovnikarova, Iva A. et al.17
Human	TASOR genotyping RV	TGAGCCACCAACGCCCGGCCTGATA	1138	Tchasovnikarova, Iva A. et al.17
Mouse	MPP8 Exon 1 sgRNA 1	GTCCGAAGGAGTTGGAGCAG		This Paper
Mouse	MPP8 Exon 1 sgRNA 2	GGACAGCGAGGAGGATGGGG		This Paper
Mouse	MPP8 Exon 2 sgRNA 3	AGATGATACCTGGGAGCCTG		This Paper
Mouse	MPP8 Exon 2 sgRNA 4	AGAACAAAGCTAAAGCAGTC		This Paper
Mouse	MPP8 Genotyping set 1 Exon 2	FW_GGTTCATCTGGAGGACTGTAAGGAAG/RV_GGCATCCAGAGGTAGACTGACAC	445	This Paper
Mouse	MPP8 Genotyping set 2 Exon 2	FW_AGCCCTGGTTATCCTTAGAGAGTC/RV_GGCATCCAGAGGTAGACTGACAC	810	This Paper
Mouse	MPP8 Genotyping set 3 Exon 1 Exon 2	FW_GGGTCTCGCTAACACTGGGGGT/RV_GGCATCCAGAGGTAGACTGACAC	5000	This Paper
Mouse	MPP8 Genotyping set 4 Exon 1	FW_GGGTCTCGCTAACACTGGGGGT/RV_AAGCTGTTCCAGGCTGTTCGGC	729	This Paper
Mouse	MPP8 Genotyping set 5 Exon 3	FW_AGCTACCATCACCTGTGTTTG/RV_CCTTTTCTGGTATTTTCCTTTGGG	1919	This Paper
Mouse	GAPDH qPCR FW	ACAGTCCATGCCATCACTGCC	266	This Paper
Mouse	GAPDH qPCR RV	GCCTGCTTCACCACCTTCTTG	266	This Paper
Mouse	TBP qPCR FW	GAAGAACAATCCAGACTAGCAGCA	129	Veazey, K. J. et al127
Mouse	TBP qPCR FW	CCTTATAGGGAACTTCACATCACAG	129	Veazey, K. J. et al127
Mouse	mB-Actin-For	CTCTGGCTCCTAGCACCATGAAGA	200	This Paper
Mouse	mB-Actin-REV	GTAAAACGCAGCTCAGTAACAGTCCG	200	This Paper
Mouse	LINE-1 qPCR FW	TTTGGGACACAATGAAAGCA	155	Robbez-Masson, et al.18
Mouse	LINE-1 qPCR RV	CTGCCGTCTACTCCTCTTGG	155	Robbez-Masson, et al.18
Mouse	TASOR qPCR FW	CCACGGTTTCTATTGAGCATG	150	Robbez-Masson, et al.18
Mouse	TASOR qPCR RV	TTTGTTTCTCACCATGTTTCCC	150	Robbez-Masson, et al.18
Mouse	Major satellite FW	AAATACACACTTTAGGACG		Dunican, D.S., et al.128
Mouse	Major satellite RV	TCAAGTGGATGTTTCTCATT		Dunican, D.S., et al.128
Mouse	Igf2 FW	GTCGATGTTGGTGCTTCTCATC	306	J. Abraham, S, et al129.
Mouse	Igf2 RV	GGGTATCTGGGGAAGTCGT	306	J. Abraham, S, et al129.
Mouse	Igf2-R FW	CTGGAGGTGATGAGTGTAGCTCTGGC	235	J. Abraham, S, et al129.
Mouse	Igf2-R RV	GAGTGACGAGCCAACACAGACAGGTC	235	J. Abraham, S, et al129.
Mouse	Mrc1 5’ (Exon 2-4) FW	GATGACCTGTGCTCGAGAGG	217	This Paper
Mouse	Mrc1 5’ (Exon 2-4) RV	TCTCGCTTCCCTCAAAGTGC	217	This Paper
Mouse	Mrc1 3’ (Exon 30) FW	GATCCTCAACCCAAGGGCTC	356	This Paper
Mouse	Mrc1 3’ (Exon 30) RV	ACCAATGCAACCCAGTGCTA	356	This Paper
Human	GAPDH qPCR FW	GTCTCCTCTGACTTCAACAGCG	131	This Paper
Human	GAPDH qPCR RV	ACCACCCTGTTGCTGTAGCCAA	131	This Paper
Human	B-Actin-FW	CACCATTGGCAATGAGCGGTTC	135	This Paper
Human	B-Actin-RV	AGGTCTTTGCGGATGTCCACGT	135	This Paper
Human	TASOR qPCR FW	TGAAGACATTGCAGGTTTCATTC	95	Robbez-Masson, et al.18
Human	TASOR qPCR RV	CATCCAGGCTATCAACACCAG	95	Robbez-Masson, et al.18
Human	OCT4 FW	GCTTCAAGAACATGTGTAAGCTG	104	Linneberg-Agerholm, M. et al130.
Human	OCT4 RV	CACGAGGGTTTCTGCTTTG	104	Linneberg-Agerholm, M. et al130.
Human	L1	AATGAGATCACATGGACACAGGAAG	195	Montoya-Durango, D. E. et al131
Human	L1	TGTATACATGTGCCATGCTGGTGC	195	Montoya-Durango, D. E. et al131
