# Supplementary material for: TASOR expression in naive embryonic stem cells safeguards their developmental potential
Source: Cell Rep. Author manuscript; Available in PMC 2024 Dec 16. (PMC11646706; doi:10.1016/j.celrep.2024.114887)
Supplement: Table S1 [file NIHMS2038163-supplement-Table_S1.xlsx]

## Sheet: Sheet1
MEDIA FORMULATIONS	Stage	SOURCE	IDENTIFIER
2i/L: N2B27 base, 10ng/ml LIF, 3µM Chir99021, 1µM PD032590.	Naïve mouse PSCs	Qi-long, Y. et al., 2008, Nature2	https://doi.org/10.1038/nature06968
		Sato, N. et al., 2004. Nat Med5	https://doi.org/10.1038/nm979
2i/L + VitC: N2B27 base, 10ng/ml LIF, 3µM Chir99021, 1µM PD0325901, 100µg/ml L-ascorbic acid.	Naïve mouse PSCs	Blaschke, K. et al., 2013, Nature125	https://doi.org/10.7554/eLife.11418
		Walter, M. et al.2016, Elife 51	https://doi.org/10.1038/nature12362
t2i/L: N2B27 base, 10ng/ml LIF, 3µM Chir99021, 0.2µM PD0325901, 1% FBS.	Naïve-like mouse PSCs	Gretarsson, K.H, et al., 2020, Nat Struct Mol Biol48	https://doi.org/10.1016/j.stemcr.2017.05.014
FA (48h): N2B27 base, 12ng/ml FGF2 and 20ng/ml Activin A.	Epiblast-like stem cells (EpiLSCs).	Hayashi, K. el at., 2011, Cell7	https://doi.org/10.1016/j.cell.2011.06.052
NBFR: N2B27 base, 20 ng/mL FGF2 and 2.5 µM IWR-1.	Epiblast stem cells (EpiSCs).	Brons, I. et al., 200, Nature. 8	https://doi.org/10.1038/nature05950
		Tesar, P. J. et al., 2007, Nature. 9	https://doi.org/10.1038/nature05972
		Wu, J. et al., 2015, Nature30	https://doi.org/10.1038/nature14413
AloXR: N2B27 base, 3ng/ml of activin A, 2μM XAV939 and 1.0μM BMS493	Formative PSCs	Kinoshita et al., 2021, Cell Stem Cell28	https://doi.org/10.1016/j.stem.2020.11.005
FAC: N2B27 base, 1% BSA, , 20ng/ml Activin A, 20ng/ml FGF2 ,3 µM Chir99021.	Formative PSCs	Yu, et al., 2021, Nature	https://doi.org/10.1038/s41586-021-03356-y
5i/LA: 1 μM PD0325901, 0.5 μM IM-12, 0.5 μM SB590885, 1 μM WH-4-023, 20 ng/ml recombinant human LIF, 10 ng/ml Activin A, and 5 μM Y-27632.	Naïve human PSCs	Theunissen, T. W., et al. 2014, Cell Stem Cell103	https://doi.org/10.1016/j.stem.2014.07.002
eHDM: N2B27 base, 1% BSA, 20 ng/ml bFGF (Peprotech), 20 ng/ml activin A, 3 μM CHIR99021 and CEPT cocktail [50 nM Chroman 1 , 5 µM Emricasan, 1X polyamine supplement, and 0.7 µM TransISRIB ].	Enhanced hypoblast differentiation media (eHDM)	L. Yu, D. Logsdon, C. A. Pinzon-Arteaga., et al, 2023, Cell Stem Cell104	https://doi.org/10.1016/j.stem.2023.08.002
eTDM N2B27 base, 1% BSA, 1 μM PD0325901, 2 μM A83-01( or 1 μM A83-01, 1 μM A77-01), 0.5 μM SB590885, 1 μM WH-4-023, 10 ng/ml LIF, 0.5 μM LPA and and CEPT cocktail [50 nM Chroman 1 , 5 µM Emricasan , 1X polyamine supplement, and 0.7 µM TransISRIB].	Enhanced throphectoderm differentiation media (eTDM)	L. Yu, D. Logsdon, C. A. Pinzon-Arteaga., et al, 2023, Cell Stem Cell104	https://doi.org/10.1016/j.stem.2023.08.002
